# Supplementary material for: Dose assessment in dental cone-beam computed tomography: Comparison of optically stimulated luminescence dosimetry with Monte Carlo method
Source: PLoS One. 2020 Mar 31;15(3):e0219103. doi: 10.1371/journal.pone.0219103 (PMC7108699; doi:10.1371/journal.pone.0219103)
Supplement: S1 Data — (XLSX) [file pone.0219103.s001.xlsx]

## Sheet: RAY_MC
					mGy							Remainders
		Effective Dose ICRP103 [mSv]			Brain	Salivary glands	Thyroid	Oesophagus	Skeleton	Active bone marrow	Skin	Muscle	Extrathoracic airways	Lymph nodes	Oral mucosa		Average dose in total body (mGy)	Average dose error (%)	Absorbed energy fraction (%)
Large jaw	MC	0.198	198	14.2924	0.215052	5.35615	0.323195	0.009474	0.916809	0.199717	0.269236	0.110932	2.58071	0.792617	6.34558
	OSLD	0.228477	228.477		0.376288	4.536	1.68202	0.933654	0.0893389	0.0135031	0.152632	0.190776	4.20529	0.190776	3.66002
Jaw	MC	0.195188	195.188	-9.10229	0.278131	4.70433	0.409945	0.010196	0.882299	0.191103	0.232601	0.107695	3.64337	0.882531	5.36348
	OSLD	0.213802	213.802		0.571692	3.92933	1.50194	1.03487	0.088	0.0135847	0.133174	0.167522	3.76261	0.167522	3.30799

## Sheet: Carestream_MC
					mGy
		Effective Dose ICRP103 [mSv]			Thyroid	Skin	Skeleton	Salivary gland	Oral mucosa	Oesophagus	Muscle	Lymph node	Extrathoracic airways	Brain	Bone marrow		Average dose in total body (mGy)	Average dose error (%)	Absorbed energy fraction (%)
Large jaw	MC	160.88			0.454141	0.283746	0.797	4.567	3.46	0.011	0.108	0.667	2.055	0.46	0.175
	OSLD	181.43			1.214	0.198	0.101	3.156	2.711	0.86	0.135	0.0135	3.081	1.015	0.015
Jaw	MC	94.94			0.19	0.136	0.455	2.425	2.727	0.005	0.056	0.388	1.373	0.138	0.099
	OSLD	90.67			0.575	0.11	0.041	1.948	1.558	0.337	0.081	0.081	1.802	0.228	0.006

## Sheet: RAY_LargeJaw OSLD
				mGy				mSv
raw data #	Slice no	OSLD no		1st	2nd	Average	soft tissue1,hard tissue4	equivalent dose		bone marrow		calvaria	mandible	spine
3	2	1	calvarium anterior	0.0984712	0.138222	0.118347	0.473387	0.473387		12.2	%	7.7	0.8	3.8
6	2	2	Midbrain	0.157642	0.204117	0.180879	0.180879	0.180879				0.444206	5.12478	0.933654
8	3	3	midbrain	0.149786	0.159519	0.154652	0.61861	0.61861				0.0342038	0.0409983	0.0354788	0.110681
11	4	4	midbrain	0.319037	0.265757	0.292397	0.292397	0.292397							0.0135031
5	4	5	calvarium posterior	0.101341	0.106171	0.103756	0.415025	0.415025
12	4	6	pituitary	0.251477	0.231951	0.241714	0.241714	0.241714		remainders (4 out of 14)	%
Eye_R	4/5	7	lens-right	0.773114	0.779869	0.776492	0.776492	0.776492		LN	5	protid,submn, esophagus	3.81553	0.190776
Eye_L	4/5	8	lens-left	1.02356	0.876007	0.949783	0.949783	0.949783		mus	5	protid,submn, esophagus	3.81553	0.190776
16	5	9	pituitary	0.465757	0.469173	0.467465	0.467465	0.467465		EA	100	ramus, submn, airway	4.20529	4.20529
17	5	10	pituitary	0.440397	0.472926	0.456662	0.456662	0.456662		Oral muco	100	protid,submn, airway, esophagus	3.66002	3.66002
14	5	11	right maxillary sinus	0.708841	0.876415	0.792628	0.792628	0.792628						0.589062
15	5	12	left maxillary sinus	0.65874	0.793474	0.726107	0.726107	0.726107
18	7	13	right parotid	4.66821	4.71509	4.69165	4.69165	4.69165
19	7	14	left parotid	3.05989	3.11906	3.08948	3.08948	3.08948		bone surface	16.5
18	7	15	right ramus	4.66821	4.71509	4.69165	4.69165	4.69165		bone marrow x b/m coefficient ratio
19	7	16	left ramus	3.05989	3.11906	3.08948	3.08948	3.08948		b/m coefficient ratio= -0.0618xkvpx2/3+6.9406					3.6446
22	8	17	Oropharyngeal airway	3.17824	2.58671	2.88247	2.88247	2.88247
20	8	18	right submandibular gl	5.64884	5.467	5.55792	5.55792	5.55792
21	8	19	left submandibular gl	4.97135	4.63853	4.80494	4.80494	4.80494			calvaria	mandible	spine
27	8	20	cencer cervical spine	0.990893	0.876415	0.933654	0.933654	0.933654			11.3	1.3	3.4
Neck_BL	9	21	Left lateral / back of neck	2.66416	2.38548	2.52482	2.52482	2.52482			1.61895	18.6778	3.40279
25	10	22	Thyroid left	2.03274	1.79036	1.91155	1.91155	1.91155			0.182942	0.242811	0.115695	0.541448
26	10	23	Thyroid right	1.48101	1.42395	1.45248	1.45248	1.45248						0.0893389
27	10	24	Esophagus	0.990893	0.876415	0.933654	0.933654	0.933654
Cheek_R		25	cheek	1.17963	5.98126	3.58045	3.58045	3.58045		skin	%	Cheek ®	Neck (BL)
											5	3.58045	2.52482	3.05263
														0.152632
				mGy	weight	mSv	microSV
			bone surface	0.0893389	0.01	0.000893389
			Brain	0.376288	0.01	0.00376288
			salivary gland	4.536	0.01	0.04536
			eosophagus	0.933654	0.04	0.0373462
			thryoid	1.68202	0.04	0.0672806
			bone marrow	0.0135031	0.12	0.00162037
			skin	0.152632	0.01	0.00152632
			others	0.589062	0.12	0.0706874
			total			0.228477	228.477

## Sheet: RAY_jaw_OSLD
				mGy				mSv
raw data #	Slice no	OSLD no		1st	2nd	Average	soft tissue1,hard tissue4	equivalent dose		bone marrow		calvaria	mandible	spine
3	2	1	calvarium anterior	0.113996	0.152304	0.13315	0.532601	0.532601		12.2	%	7.7	0.8	3.8
6	2	2	Midbrain	0.165149	0.198179	0.181664	0.181664	0.181664				0.480936	4.37407	1.03487
8	3	3	midbrain	0.127921	0.709063	0.418492	1.67397	1.67397				0.037032	0.0349925	0.0393252	0.11135
11	4	4	midbrain	0.276485	0.246795	0.26164	0.26164	0.26164							0.0135847
5	4	5	calvarium posterior	0.103911	0.110725	0.107318	0.429271	0.429271
12	4	6	pituitary	0.242218	0.240383	0.241301	0.241301	0.241301		remainders (4 out of 14)	%
Eye_R	4/5	7	lens-right	0.548661	0.579856	0.564258	0.564258	0.564258		LN	5	protid,submn, esophagus	3.35043	0.167522
Eye_L	4/5	8	lens-left	0.675275	0.913823	0.794549	0.794549	0.794549		mus	5	protid,submn, esophagus	3.35043	0.167522
16	5	9	pituitary	0.546826	0.574351	0.560589	0.560589	0.560589		EA	100	ramus, submn, airway	3.76261	3.76261
17	5	10	pituitary	0.481846	0.540134	0.51099	0.51099	0.51099		Oral muco	100	protid,submn, airway, esophagus	3.30799	3.30799
14	5	11	right maxillary sinus	0.64775	0.7395	0.693625	0.693625	0.693625						0.528974
15	5	12	left maxillary sinus	0.524168	0.709063	0.616615	0.616615	0.616615
18	7	13	right parotid	3.70541	4.37929	4.04235	4.04235	4.04235
19	7	14	left parotid	2.24714	3.45514	2.85114	2.85114	2.85114		bone surface	16.5
18	7	15	right ramus	3.70541	4.37929	4.04235	4.04235	4.04235		bone marrow x b/m coefficient ratio
19	7	16	left ramus	2.24714	3.45514	2.85114	2.85114	2.85114		b/m coefficient ratio= -0.0618xkvpx2/3+6.9406					3.6446
22	8	17	Oropharyngeal airway	2.96088	3.23061	3.09575	3.09575	3.09575
20	8	18	right submandibular gl	4.04807	5.3635	4.70578	4.70578	4.70578
21	8	19	left submandibular gl	2.8289	5.40717	4.11803	4.11803	4.11803			calvaria	mandible	spine
27	8	20	cencer cervical spine	0.850875	1.21887	1.03487	1.03487	1.03487			11.3	1.3	3.4
Neck_BL	9	21	Left lateral / back of neck	2.74881	2.50659	2.6277	2.6277	2.6277			1.75282	15.9417	3.7717
25	10	22	Thyroid left	1.37808	1.87169	1.62488	1.62488	1.62488			0.198068	0.207242	0.128238	0.533548
26	10	23	Thyroid right	1.01658	1.7414	1.37899	1.37899	1.37899						0.0880355
27	10	24	Esophagus	0.850875	1.21887	1.03487	1.03487	1.03487
Cheek_R		25	cheek	4.24065	1.15788	2.69927	2.69927	2.69927		skin	%	Cheek ®	Neck (BL)
											5	2.69927	2.6277	2.66348
														0.133174
				mGy	weight	mSv	microSV
			bone surface	0.0880355	0.01	0.000880355
			Brain	0.571692	0.01	0.00571692
			salivary gland	3.92933	0.01	0.0392933
			eosophagus	1.03487	0.04	0.0413949
			thryoid	1.50194	0.04	0.0600775
			bone marrow	0.0135847	0.12	0.00163016
			skin	0.133174	0.01	0.00133174
			others	0.528974	0.12	0.0634769
			total			0.213802	213.802

## Sheet: CS_dualjaw_OSLD
				mGy				mSv
raw data #	Slice no	OSLD no		1st	2nd	Average	soft tissue1,hard tissue4	equivalent dose		bone marrow		calvaria	mandible	spine
3	2	1	calvarium anterior	0.0668018	0.0804772	0.0736395	0.294558	0.294558		12.2	%	7.7	0.8	3.8
6	2	2	Midbrain	0.0920143	0.079791	0.0859027	0.0859027	0.0859027				0.277655	1.90316	0.336824
8	3	3	midbrain	0.107539	0.0957112	0.101625	0.4065	0.4065				0.0213794	0.0152253	0.0127993	0.049404
11	4	4	midbrain	0.161345	0.184131	0.172738	0.172738	0.172738							0.00602729
5	4	5	calvarium posterior	0.0551309	0.075245	0.065188	0.260752	0.260752
12	4	6	pituitary	0.150199	0.148448	0.149324	0.149324	0.149324		remainders (4 out of 14)	%
Eye_R	4/5	7	lens-right	0.606151	0.559671	0.582911	0.582911	0.582911		LN	5	protid,submn, esophagus	1.6255	0.0812749
Eye_L	4/5	8	lens-left	0.486372	0.590587	0.538479	0.538479	0.538479		mus	5	protid,submn, esophagus	1.6255	0.0812749
16	5	9	pituitary	0.278341	0.28901	0.283676	0.283676	0.283676		EA	100	ramus, submn, airway	1.80197	1.80197
17	5	10	pituitary	0.253938	0.290887	0.272413	0.272413	0.272413		Oral muco	100	protid,submn, airway, esophagus	1.55778	1.55778
14	5	11	right maxillary sinus	0.404522	0.401612	0.403067	0.403067	0.403067						0.251593
15	5	12	left maxillary sinus	0.393388	0.408126	0.400757	0.400757	0.400757
18	7	13	right parotid	1.79829	1.74241	1.77035	1.77035	1.77035
19	7	14	left parotid	1.73685	1.95927	1.84806	1.84806	1.84806		bone surface	16.5
18	7	15	right ramus	1.79829	1.74241	1.77035	1.77035	1.77035		bone marrow x b/m coefficient ratio
19	7	16	left ramus	1.73685	1.95927	1.84806	1.84806	1.84806		b/m coefficient ratio= -0.0618xkvpx2/3+6.9406					3.6446
22	8	17	Oropharyngeal airway	1.28605	1.15233	1.21919	1.21919	1.21919
20	8	18	right submandibular gl	2.13192	1.94002	2.03597	2.03597	2.03597
21	8	19	left submandibular gl	2.06999	2.20258	2.13629	2.13629	2.13629			calvaria	mandible	spine
27	8	20	cencer cervical spine	0.33772	0.335928	0.336824	0.336824	0.336824			11.3	1.3	3.4
Neck_BL	9	21	Left lateral / back of neck	2.03986	2.33777	2.18882	2.18882	2.18882			1.01194	6.93626	1.22759
25	10	22	Thyroid left	0.600861	0.561131	0.580996	0.580996	0.580996			0.114349	0.0901714	0.041738	0.246259
26	10	23	Thyroid right	0.6162	0.522971	0.569586	0.569586	0.569586						0.0406327
27	10	24	Esophagus	0.33772	0.335928	0.336824	0.336824	0.336824
Cheek_R		25	cheek	2.5589	1.89742	2.22816	2.22816	2.22816		skin	%	Cheek ®	Neck (BL)
											5	2.22816	2.18882	2.20849
														0.110424
				mGy	weight	mSv	microSV
			bone surface	0.0406327	0.01	0.000406327
			Brain	0.228426	0.01	0.00228426
			salivary gland	1.94767	0.01	0.0194767
			eosophagus	0.336824	0.04	0.013473
			thryoid	0.575291	0.04	0.0230116
			bone marrow	0.00602729	0.12	0.000723275
			skin	0.110424	0.01	0.00110424
			others	0.251593	0.12	0.0301912
			total			0.0906705	90.6705

## Sheet: CS_facial_OSLD
				mGy				mSv
raw data #	Slice no	OSLD no		1st	2nd	Average	soft tissue1,hard tissue4	equivalent dose		bone marrow		calvaria	mandible	spine
3	2	1	calvarium anterior	0.210147	0.242338	0.226243	0.90497	0.90497		12.2	%	7.7	0.8	3.8
6	2	2	Midbrain	0.296986	0.326586	0.311786	0.311786	0.311786				0.87302	3.10006	0.860041
8	3	3	midbrain	0.326937	0.29464	0.310789	1.24316	1.24316				0.0672226	0.0248005	0.0326816	0.124705
11	4	4	midbrain	0.79384	0.728933	0.761387	0.761387	0.761387							0.015214
5	4	5	calvarium posterior	0.174532	0.246003	0.210268	0.84107	0.84107
12	4	6	pituitary	0.627753	0.656884	0.642319	0.642319	0.642319		remainders (4 out of 14)	%
Eye_R	4/5	7	lens-right	3.98898	3.86265	3.92581	3.92581	3.92581		LN	5	protid,submn, esophagus	2.69672	0.134836
Eye_L	4/5	8	lens-left	3.93998	3.70508	3.82253	3.82253	3.82253		mus	5	protid,submn, esophagus	2.69672	0.134836
16	5	9	pituitary	1.47521	1.50135	1.48828	1.48828	1.48828		EA	100	ramus, submn, airway	3.08116	3.08116
17	5	10	pituitary	1.67013	1.61208	1.64111	1.64111	1.64111		Oral muco	100	protid,submn, airway, esophagus	2.71097	2.71097
14	5	11	right maxillary sinus	2.85392	3.05713	2.95552	2.95552	2.95552						0.432986
15	5	12	left maxillary sinus	2.93557	3.0638	2.99968	2.99968	2.99968
18	7	13	right parotid	2.89744	2.90588	2.90166	2.90166	2.90166
19	7	14	left parotid	2.84464	3.00083	2.92274	2.92274	2.92274		bone surface	16.5
18	7	15	right ramus	2.89744	2.90588	2.90166	2.90166	2.90166		bone marrow x b/m coefficient ratio
19	7	16	left ramus	2.84464	3.00083	2.92274	2.92274	2.92274		b/m coefficient ratio= -0.0618xkvpx2/3+6.9406					3.6446
22	8	17	Oropharyngeal airway	3.01484	2.5496	2.78222	2.78222	2.78222
20	8	18	right submandibular gl	3.26357	3.33335	3.29846	3.29846	3.29846
21	8	19	left submandibular gl	3.56384	3.43761	3.50072	3.50072	3.50072			calvaria	mandible	spine
27	8	20	cencer cervical spine	0.899968	0.820114	0.860041	0.860041	0.860041			11.3	1.3	3.4
Neck_BL	9	21	Left lateral / back of neck	3.14146	3.325	3.23323	3.23323	3.23323			3.18181	11.2985	3.13451
25	10	22	Thyroid left	1.18196	1.23299	1.20747	1.20747	1.20747			0.359545	0.14688	0.106573	0.612998
26	10	23	Thyroid right	1.23418	1.20559	1.21988	1.21988	1.21988						0.101145
27	10	24	Esophagus	0.899968	0.820114	0.860041	0.860041	0.860041
Cheek_R		25	cheek	5.01435	4.33875	4.67655	4.67655	4.67655		skin	%	Cheek ®	Neck (BL)
											5	4.67655	3.23323	3.95489
														0.197744
				mGy	weight	mSv	microSV
			bone surface	0.101145	0.01	0.00101145
			Brain	1.01467	0.01	0.0101467
			salivary gland	3.15589	0.01	0.0315589
			eosophagus	0.860041	0.04	0.0344016
			thryoid	1.21368	0.04	0.0485471
			bone marrow	0.015214	0.12	0.00182568
			skin	0.197744	0.01	0.00197744
			others	0.432986	0.12	0.0519583
			total			0.181427	181.427
